# Supplementary material for: Association between genetic mutations in lung adenocarcinoma and adult body mass index: a retrospective cohort study
Source: Front Oncol. 2025 Sep 22;15:1661143. doi: 10.3389/fonc.2025.1661143 (PMC12497579; doi:10.3389/fonc.2025.1661143)
Supplement: Supplementary file 2 [file Table2.xlsx]

## Sheet: Sheet1
age	gender	smoking	drinking	BMI	Hb	WBC	PLT	AST	ALT	Cr	CEA	CYFRA211	NSE	location	Type	stage	gene	BMI1
54	2	2	1	23.21	113	5.08	106	19.4	14.6	71.9	3.25	2.28	11.07	1	3	4	1	Q3
74	2	2	2	30.18	122	6.51	193	21	15	73	18.46	4.51	12.89	5	1	4	1	Q4
64	1	1	1	27.1	125	3.45	62	17.6	33.1	75	2.81	1.32	7.94	5	1	4	1	Q4
43	2	2	2	18.31	122	5	163	17	11	55	139.83	4.84	12.28	4	2	4	1	Q1
38	2	2	2	19.53	139	4.98	176	27.3	35.2	61.9	2.05	1.79	7.89	5	1	4	1	Q1
72	2	2	2	21.64	149	8.71	278	19.1	10.5	41.6	4.64	2.55	8.01	2	1	4	1	Q2
73	1	1	1	25.26	134	4.84	120	51.2	57.8	68.5	349.98	7.12	11.3	2	1	4	0	Q4
66	1	2	2	15.17	153	9.95	318	31.9	52.8	71.3	5.88	1.95	14.84	1	1	1	1	Q1
67	2	2	2	25.48	130	3.7	140	27.1	22.1	74.6	1.47	1.58	10.49	4	1	4	1	Q4
69	2	2	2	29.56	147	9.17	162	25.5	34.9	56.7	141.43	6.44	13.16	2	1	4	1	Q4
71	2	2	2	27.97	114	7.98	136	30.1	11.9	54.2	3.83	6.46	0.75	4	1	1	1	Q4
70	2	2	2	27.49	128	6.9	250	18.8	13.7	55.5	10.53	14.68	6.7	1	1	4	1	Q4
54	1	2	2	22.95	130	14.57	242	15	14.9	76.5	428.84	2.99	19.2	3	1	4	0	Q3
65	2	2	2	23.24	146	4.99	173	13.5	8.1	47.7	98.02	21.45	18.52	5	1	4	1	Q3
46	1	2	2	21.61	138	7.31	325	32.5	24.4	84.8	6.4	66.83	17.05	3	1	4	1	Q2
57	2	2	2	21.48	137	5	116	20.6	32.7	47.3	7.65	1.39	8.12	5	1	4	0	Q2
68	1	2	2	24.01	150	6.3	230	17.5	19.8	95.6	3.71	59.55	10.05	3	1	4	1	Q3
50	2	2	2	20.4	131	3.43	134	25.5	14.5	63.4	3.03	1.84	6.36	6	1	3	1	Q1
67	2	2	2	25.78	133	4	212	20	21.1	53.2	1.13	0.67	9.58	3	1	4	0	Q4
37	1	2	1	24.86	155	8.47	250	16.6	20.6	67.4	206.99	3.58	12.32	4	1	4	1	Q4
49	2	2	2	20.81	123	3.83	197	21.3	10.7	47.1	2.31	1.14	11.04	6	1	4	1	Q1
53	1	1	1	26.47	149	9.59	245	92.6	143.8	48	3.74	3.6	9.08	2	2	4	1	Q4
68	2	2	2	24.03	126	3.85	128	16.5	11.9	40.4	4.82	18.6	10.27	3	1	4	1	Q3
70	2	2	2	19.72	128	3.86	100	22.1	19.7	64.1	287.7	1.5	13.86	1	1	4	1	Q1
54	2	2	2	21.23	118	5.36	185	37	36	75	3.12	1.44	13.76	4	1	4	1	Q2
57	1	1	1	27.05	151	6.58	290	24.5	26.3	75.1	2.44	1.3	7.28	2	1	4	1	Q4
61	1	1	2	20.96	113	10.15	425	26.5	31.4	59.2	77.19	16.9	14.53	5	1	4	0	Q1
53	1	2	2	23.89	137	7.24	220	24.51	22.42	69.66	254.16	14.66	18.27	6	3	4	0	Q3
54	2	2	2	22.19	124	7.28	137	21.7	18.7	48	2.39	0.87	10.17	1	1	4	1	Q2
52	2	2	2	20.55	130	3.57	186	38.6	38.1	42.5	1.72	1.1	18.46	1	1	4	1	Q1
74	1	1	1	22.49	101	5.54	192	26.6	23.9	74.1	206.04	3.65	8.44	6	1	2	0	Q2
53	1	1	2	23.94	143	7.73	230	25.7	28	95.4	17.71	1.72	16.1	5	1	4	1	Q3
73	2	2	2	22.89	104	8.34	183	92.7	44.1	92.3	2.32	12.47	18.41	1	1	2	1	Q3
51	2	2	2	21.09	123	5.84	252	19.9	34.5	53.6	47.58	8.62	89.98	6	1	4	1	Q2
69	2	2	2	18.73	125	4.56	250	15.2	9.1	55.8	40.02	9.05	20.6	3	1	2	0	Q1
65	2	2	2	26.3	135	8.02	191	36.8	32.5	38.9	4.48	6.54	21.28	2	1	4	0	Q4
62	1	1	2	25.59	164	7.88	204	18	19	89	19.59	8.63	3.11	2	1	4	1	Q4
57	2	2	2	26.03	123	7.1	266	12.7	13.7	63.9	71.85	2.64	7.76	2	1	4	1	Q4
49	1	2	2	22.39	83	3.33	169	16	7	60	1500	17.01	24.37	1	1	4	0	Q2
58	1	1	1	25.32	126	6.43	123	15.1	34.1	63	3.42	2.51	8.67	3	1	4	1	Q4
68	2	2	2	19.53	130	13.46	341	8.8	10.8	39.7	1.83	21.74	15.37	2	1	4	1	Q1
55	1	1	1	24.22	173	5.4	172	17.7	15.9	63.4	2.43	4.27	10.69	3	1	4	1	Q3
75	1	2	2	24.02	148	7.1	139	18.2	11.4	65.8	3.68	1.1	7.1	5	1	1	0	Q3
74	2	2	2	21.08	81	10.1	420	18	11	54	1.7	34.47	15.1	3	1	4	0	Q2
68	1	1	1	22.83	118	9.41	201	20.2	29.7	94	2.04	3.33	6.98	2	1	4	0	Q2
67	2	2	2	26.12	139	5.05	214	26.2	21.1	44.4	1.7	0.71	11.31	1	1	1	1	Q4
62	2	2	2	27.06	121	5.78	270	10.5	9.6	55.4	4.76	3.19	27.17	1	1	4	1	Q4
68	1	1	2	18.82	141	5	207	17.9	14.2	58	2.22	1.19	12.24	2	1	3	0	Q1
65	2	2	2	33.31	126	6.71	209	19.1	24.9	49.8	3.08	0.84	12.74	6	1	3	0	Q4
51	2	2	2	23.71	89	5.01	206	13.6	15	47.5	166.48	5.3	11.63	6	1	4	1	Q3
65	2	2	2	22.37	140	6.28	257	25	23	53	121	5.72	15.7	1	1	4	0	Q2
59	1	1	1	21.77	150	4.14	66	20.5	36.3	127.8	78.23	45.72	17.22	2	1	4	0	Q2
72	2	2	2	22.37	121	8.42	278	15.5	20.1	130.1	4.37	6.74	25.43	1	1	4	1	Q2
77	1	1	1	23.14	148	6.41	240	19.4	19.8	60.9	4.25	2.67	8.98	3	3	4	0	Q3
74	1	1	2	21.09	112	7.02	196	27.7	15	5	324.71	3.65	15.76	1	1	4	0	Q2
66	1	1	1	23.23	150	12.65	320	28.3	44.1	62.8	127.01	16.5	23.36	4	1	4	0	Q3
65	2	2	2	21.36	103	6.18	302	20.2	10.4	73	160.02	2.13	10.46	2	1	4	1	Q2
58	2	2	2	27.1	144	6.16	199	17.4	20.5	42.6	6.07	1.55	7.38	4	1	3	0	Q4
75	2	2	2	24.65	125	8.04	241	21.9	18.2	52.2	68.34	35.18	33.03	3	1	4	0	Q3
57	1	1	2	20.96	156	4.8	200	19	33.8	67	4.46	3.34	17.05	1	1	3	0	Q1
62	1	1	1	23.04	155	11.17	260	17.5	10	73.3	1.62	0.98	10.48	4	1	4	0	Q3
66	2	2	2	25.92	127	4.29	212	15.6	13.3	54.6	25.37	2.53	13.99	2	1	4	1	Q4
53	1	1	1	27.64	123	5.84	136	35.5	28.5	71.7	174.79	3.12	12.51	3	3	4	1	Q4
57	2	2	2	18.26	94	6.55	319	108.2	119.4	45.4	2.79	1.54	10.93	3	1	4	0	Q1
66	1	1	1	20.72	121	6.44	266	11.5	4.1	43.5	1500	5.03	16.1	3	3	4	0	Q1
66	1	1	1	21.55	151	6.81	132	18.6	22.8	79.9	12.31	2.11	12.36	1	3	4	1	Q2
63	1	1	1	23.59	93	14.12	378	22.8	25.5	86	8.18	3.7	17.56	2	1	4	1	Q3
73	1	1	1	22.77	141	6.55	220	25.4	17.6	116.3	7.96	2.11	39.25	1	1	4	0	Q2
32	2	2	2	20.41	95	7.42	197	30.6	18.6	27	36.03	43.98	30.99	2	3	4	1	Q1
54	1	1	1	23.05	128	6.98	181	15.3	16.3	60	16.32	1.73	16.13	4	3	4	1	Q3
59	2	2	2	28.72	124	6.23	216	17.1	16.9	66	10.04	1.88	9.98	2	3	4	1	Q4
68	2	2	2	24.46	112	5.73	219	12.8	5	59.4	11.13	3.81	1.7	4	3	4	1	Q3
70	1	1	1	25.04	146	6.87	193	23.2	30.2	70	19.32	2.87	16.43	2	3	4	1	Q4
75	2	2	2	25.88	114	5.69	172	14.8	10.7	61.5	1.17	2.23	10.34	3	2	4	1	Q4
66	2	2	2	24.97	128	8.31	267	14.7	15	47.7	68.86	4.07	8.37	1	1	4	1	Q4
54	1	1	1	21.97	68	5.63	72	33.4	32.3	73.3	3.5	2.2	8.57	3	1	4	1	Q2
66	1	1	1	21.5	117	8.98	284	19.1	29.2	55.9	32.18	15.93	14.82	4	1	4	1	Q2
61	1	1	2	28.76	141	8.66	348	18.9	22.5	86.5	47.05	3.24	18.61	3	3	4	1	Q4
67	1	2	2	23.12	135	12.87	239	28	45	67	29.49	9.69	23.85	2	1	4	1	Q3
61	1	1	1	18.93	122	7.12	149	24	23	60	14.35	6.94	14.73	4	3	4	1	Q1
58	1	1	2	22.98	156	8.77	316	15.2	22.3	45.3	3.36	0.78	8.81	6	3	3	1	Q3
66	1	1	1	23.07	102	13.56	386	89.7	82.5	65.9	3.38	6.62	17.04	2	3	3	0	Q3
62	2	2	2	26.91	118	6.68	432	27.1	55.2	50.9	65.67	4.12	12.88	6	3	4	0	Q4
71	1	2	2	24.75	131	6.3	297	17	18.5	61.2	2.68	1.7	11.69	3	3	1	1	Q4
75	1	2	2	24.77	146	9.11	257	16.8	21.4	71.1	3.52	1.53	19.89	2	3	4	1	Q4
59	1	2	1	28.41	177	8.46	293	47.7	53.1	71.3	13.71	8.82	13.05	4	3	4	1	Q4
79	1	2	2	25.46	148	5.3	178	24.1	34.8	92.8	4.24	3.24	9.79	1	3	4	1	Q4
70	2	2	2	24.03	107	6.01	187	16	10.4	68.6	5.93	2.67	21.84	3	3	4	0	Q3
53	1	2	1	27.1	123	14.71	442	29	53	82	6.08	1.5	18.85	3	3	4	1	Q4
69	1	2	2	21.11	124	3.23	152	24.2	18.4	49.6	23.32	5	12.9	5	3	4	1	Q2
74	2	2	2	24.65	134	5.63	293	26.3	20.9	58.3	634.91	44.5	26.19	6	3	4	0	Q3
59	1	1	1	22.1	136	11.79	261	18.2	22.7	66.1	15.79	15.75	15.23	3	3	4	0	Q2
59	1	1	2	25.39	124	5.96	176	22.6	15.7	76.7	3.85	3.94	13.63	3	3	4	0	Q4
72	1	1	2	18.97	139	7.91	431	21.2	8.5	63.1	59.13	3.84	10.12	4	3	4	0	Q1
68	1	1	2	21.76	109	9.49	251	24.2	17.6	64.3	29.24	1.24	7.81	3	3	2	0	Q2
58	1	1	1	20.76	130	10.77	319	18.9	16.8	62.7	85.74	16.1	19.36	6	3	4	1	Q1
49	1	2	2	26.13	148	9.06	263	25.9	19.6	64.3	921.84	7.28	23.04	6	3	4	1	Q4
58	1	1	1	22.96	163	4.24	152	21.1	34.4	61.5	2.24	1.85	14.11	1	3	4	0	Q3
77	2	2	2	21.95	114	6.33	198	20	15	69	3.76	4.11	11.14	3	3	3	0	Q2
72	1	1	2	18.96	127	12.19	318	21	18	76	2.86	2.7	38.76	2	3	2	0	Q1
68	1	1	2	33.51	141	9.72	397	17.6	14.4	82.1	2.18	3.46	20.21	1	3	4	0	Q4
56	2	2	2	18.07	127	5.15	224	30	32	60	49.61	2.53	13.07	4	3	4	1	Q1
66	2	2	2	25.96	130	5.81	230	19	13	69	14.11	1.39	12.29	3	3	3	1	Q4
66	1	1	1	22.33	114	9.9	258	12	9	58	4.89	1.19	7.56	6	3	4	1	Q2
53	2	2	2	22.66	135	8.43	182	19	14	61	1.39	1.86	12.92	5	3	3	1	Q2
70	2	2	2	23.39	111	3.81	207	15	9	80	17.08	1.49	11.8	6	3	4	1	Q3
71	2	2	2	22.31	126	5.87	267	19	9	56	2.99	3.45	10.27	3	3	4	0	Q2
79	1	1	1	22.57	129	7.01	112	21	16	81	5.36	3.63	11.64	1	3	4	1	Q2
66	2	2	2	24.03	131	6.77	337	30	26	46	6.69	1.82	9.28	4	3	3	0	Q3
58	1	2	2	21.26	139	6.57	271	17	12	65	13.54	3.08	14.69	1	3	4	0	Q2
65	1	1	1	26.57	150	10.88	143	24	26	72	14.85	10.02	15.57	3	3	4	0	Q4
69	1	1	2	22.77	146	8.31	207	20	14	76	10.34	2.59	17.82	4	3	4	0	Q2
74	1	1	2	28.34	140	9.69	277	18.6	22.4	76.1	1.27	3.99	16.31	4	3	2	0	Q4
82	1	1	1	27.08	144	9.85	214	21.2	25.3	97	49.46	2.98	13.3	1	3	4	0	Q4
47	1	1	2	27.41	155	11.62	190	24.3	37.4	84.9	1.42	5.6	18.26	6	3	4	0	Q4
74	1	2	1	23.44	142	6.08	109	24	19	62.2	21.31	4.28	10.42	6	3	3	0	Q3
57	2	2	2	22.07	142	9.5	277	26.8	29.7	53.3	27.97	1.62	15.53	4	3	4	1	Q2
73	1	1	1	22.86	118	11.5	357	20	11	53	1.92	11.4	26.07	6	3	4	1	Q3
82	2	2	2	24	108	5.12	177	15	16	55.3	2.33	4.45	11.94	3	1	2	1	Q3
73	2	2	2	21.93	91	7.45	511	15	17	40	5.42	10.77	20.46	2	1	4	1	Q2
73	1	2	2	21.72	132	6.27	93	15	18	79.6	32.32	1.83	13.6	2	1	4	1	Q2
55	2	2	2	24.97	131	6.7	256	13	10	54.6	294.6	4.25	17.67	2	1	4	0	Q4
83	1	1	2	21.45	100	9.16	101	13	20	94.9	343.8	10.47	15.26	1	1	4	1	Q2
68	1	1	1	23.88	150	6.19	236	10	18	65.3	12.44	8.28	18.92	1	3	4	0	Q3
66	1	1	1	20.55	117	2.89	115	7	11	96.8	4.49	2.37	22.38	5	1	3	1	Q1
64	1	1	1	21.63	99	9.13	341	4	6	65.6	23.57	9.91	25.82	1	1	3	0	Q2
67	2	2	2	24.97	109	7.69	253	9	11	63.3	29.67	6.62	15.96	3	1	1	1	Q4
68	2	2	2	28.89	106	4.83	191	17	19	60.4	10.12	7.85	12.84	3	3	4	1	Q4
74	2	2	2	20	99	5.15	106	16	28	59.7	240.3	3.93	11.79	2	1	4	1	Q1
70	2	2	2	26.91	105	6.46	277	11	12	39	49.91	1.11	12.9	1	1	3	0	Q4
58	1	1	1	18.78	147	5.47	113	37	41	78.9	2.85	5.54	12.76	3	1	4	1	Q1
61	1	1	1	20.24	113	11.23	145	29	22	39.3	8.53	8.83	8.78	2	1	3	0	Q1
59	1	2	2	26.61	120	5.49	157	23	17	102.6	3.36	1.22	10.59	2	1	3	0	Q4
75	2	2	2	20.44	124	5.95	146	34	27	48	116.7	2.5	14.79	4	1	4	1	Q1
67	1	1	1	20.76	114	4.31	210	29	23	61.9	2.75	4.35	9.05	3	1	4	1	Q1
65	2	2	2	22.6	123	12.61	97	30	28	64.5	1.49	2.69	18.52	1	2	1	0	Q2
70	1	1	1	19.16	90	5.17	114	40	36	65.4	15.46	8.75	8.56	4	1	4	1	Q1
63	1	2	2	21.05	138	6.56	235	4	44	55.7	1000	58.91	65.81	5	1	4	1	Q1
65	2	2	2	23.34	97	6.71	205	9	14	65.9	4.22	3.25	12.21	1	1	3	1	Q3
65	1	2	2	28.76	122	5.07	127	11	14	101.5	18.49	2.98	12.11	1	1	4	1	Q4
78	2	2	2	23.56	101	6.73	163	8	10	51.7	33.77	2.89	14.93	4	1	4	1	Q3
70	2	2	2	22.31	108	9.44	316	25	29	57.1	1000	22.43	22.72	1	1	4	1	Q2
43	1	2	2	22.04	150	5.09	173	8	17	67.2	7.58	4.62	12.29	2	1	4	0	Q2
69	1	1	1	22.06	104	7.25	301	22	21	40.3	2.79	10.92	24.34	3	3	4	1	Q2
79	1	1	1	29.02	112	3.14	96	20	28	96.5	27.02	1.95	11.55	3	1	4	0	Q4
76	1	1	2	21.22	89	4.2	61	18	36	97.3	98.83	24.97	15.42	3	3	4	1	Q2
71	1	2	1	22.86	119	7.94	183	16	23	90.1	4.83	6.4	10.67	4	1	4	1	Q3
51	1	1	2	21.07	100	7.34	25	23	33	101.3	847.1	5.41	14.83	3	1	2	1	Q1
63	2	2	2	18.99	113	8.25	347	68	45	39.3	21.34	2.19	11.5	4	1	2	1	Q1
79	1	1	1	21.77	148	5.25	173	14	29	107.2	213.6	3.9	17.98	2	1	4	1	Q2
67	1	2	2	24.02	135	6.68	177	37	29	73.4	2.52	1.22	11.74	2	2	1	0	Q3
54	2	2	2	29.14	87	4.05	111	44	53	49.4	3.22	6.41	9.07	2	1	4	1	Q4
73	1	2	2	24.98	107	7.88	88	7	11	87.5	36.67	3.63	9.83	5	1	4	1	Q4
74	1	1	1	24.22	141	5.04	213	17	27	52.1	3.41	3.03	16.26	3	1	4	1	Q3
70	2	2	2	30.3	133	7.87	304	16	17	46.8	2.54	2.65	14.34	1	1	1	1	Q4
78	1	1	1	22.04	121	8.31	238	18	21	77.6	5.61	2.42	15.41	2	1	3	1	Q2
66	1	1	2	16.16	151	6.84	196	15	17	68.5	2.73	5.47	8.42	3	1	4	0	Q1
57	1	1	2	28.71	99	14.49	300	12	20	84.3	1.36	15.92	12.2	3	1	4	1	Q4
62	1	2	2	24.09	118	5.08	136	14	15	99.7	31.09	1.95	11.37	1	1	3	0	Q3
79	1	1	1	18.37	108	4.62	91	8	17	52.6	36.35	5.25	39.57	5	1	4	1	Q1
72	1	1	2	19.49	135	8.26	233	15	23	84.5	4.24	1.07	9.94	2	2	2	1	Q1
77	1	1	1	23.44	148	4.89	168	22	19	89.1	2.42	3.45	8.53	1	1	1	0	Q3
67	1	1	1	26.26	131	8.08	290	12	12	46.9	266.7	14.22	20.53	3	1	4	0	Q4
69	2	2	2	20.08	145	6.32	177	28	29	55.1	1.75	6.35	11.5	1	2	1	0	Q1
78	1	2	2	22.04	115	3.66	79	31	32	75.8	2.26	1.36	9.3	2	1	2	1	Q2
69	2	2	2	26.84	124	13.87	206	13	16	62.6	1.92	1.77	7.6	3	2	1	0	Q4
68	1	1	1	27.34	104	10.7	335	52	171.7	44.9	1.35	5.25	22.36	3	1	4	0	Q4
78	2	2	2	23.11	145	7.62	251	19	15	68.4	10.16	1.7	13.14	3	1	2	0	Q3
80	2	2	2	24.97	144	8.73	274	16	18	46.8	0.68	2.18	9.63	1	1	2	1	Q4
68	2	2	2	21.36	125	6.15	288	20	14	58.7	2.68	1.2	11.58	1	1	1	1	Q2
77	1	1	1	29.76	132	6.27	179	14	15	91	1.82	1.43	13.07	3	1	1	0	Q4
76	1	2	2	21.48	109	4.31	222	24	23	124.5	124.2	14.85	19.29	2	1	4	1	Q2
78	1	1	1	20.31	104	7.83	253	22	24	64.7	204.5	2.24	11.47	4	1	4	0	Q1
83	1	2	2	20.83	123	5.82	235	9	12	45.3	3.04	1.68	9.03	1	1	1	0	Q1
55	2	2	2	21.08	100	9.7	297	4	8	65.8	1.78	14.45	20.09	2	1	4	1	Q2
82	1	1	2	26.03	143	5.08	185	22	25	105.3	1.86	2.2	9.81	3	1	1	0	Q4
58	2	2	2	22.03	124	9.03	209	18	18	53.2	7.39	10.04	19.85	3	1	4	0	Q2
76	2	2	2	24.44	132	7.98	244	17	16	78.4	6.17	3.27	9.91	1	1	4	1	Q3
70	2	2	2	24.14	121	7.27	440	32	18	47.2	4.88	1.3	12.06	2	2	1	0	Q3
40	1	1	2	24.49	135	9.94	177	16	13	56.5	3.6	2.08	13.32	3	2	1	0	Q3
67	2	2	2	24.34	117	7.57	292	24	17	50.7	636.8	4.3	16.97	4	1	1	0	Q3
58	1	1	2	20.02	152	5.2	325	12	15	90.3	48.22	3.5	14.32	2	2	4	1	Q1
58	2	2	2	21.64	124	8.15	193	23	21	63.1	78.55	2.54	13.05	2	1	4	1	Q2
68	2	2	2	24.65	100	3.93	122	30	27	45.9	1000	10.07	30.9	3	1	4	1	Q3
81	1	2	2	29.05	133	6.63	126	9	12	78.8	4.69	4.6	18.15	1	1	3	0	Q4
76	1	2	2	24.28	123	10.51	306	28	28	75.9	127.1	7.96	14.57	3	1	4	1	Q3
75	1	2	2	19.53	131	5.87	194	19	17	119.3	2.95	2.58	16.1	5	1	4	1	Q1
77	1	1	1	25.95	141	6.35	147	17	17	50.9	15.22	3.38	14.36	1	1	4	0	Q4
66	1	2	2	24.45	106	9.72	193	14	16	83.2	217.41	9.18	17.12	2	1	4	0	Q3
56	2	2	2	24.03	127	5.76	171	27	26	41.8	0.95	2.27	16.69	1	1	3	1	Q3
86	1	2	2	27.04	127	4.74	99	15	23	93.9	310.9	1.72	8.57	5	1	4	1	Q4
72	2	2	2	29.3	106	5.92	66	16	24	46.8	407.1	9.18	16.78	1	1	4	1	Q4
51	2	2	2	16.02	108	5.82	284	30	12	52	9.76	3.09	12.28	4	1	4	1	Q1
69	2	1	2	20.44	95	7.71	263	6	12	51.4	90.34	2.81	18.35	1	1	4	1	Q1
70	2	2	2	24.14	137	7.03	322	22	14	56.2	2.7	5.38	12.69	3	1	4	1	Q3
79	2	2	2	21.64	112	3.25	103	11	13	65.3	87.11	2.06	15.65	1	1	4	1	Q2
61	1	1	2	21.45	114	15.81	96	44	18	116	3.5	37.05	21.55	5	1	4	1	Q2
68	1	1	1	21.45	133	5.24	156	27	46	62.3	1000	9.06	21.07	2	1	4	0	Q2
71	2	2	2	25.54	124	5.79	213	60	50	80.4	3.86	2.62	10.99	4	1	1	1	Q4
60	1	1	1	22.6	102	8.16	275	9	12	118.2	63.91	8.22	11.47	3	1	4	0	Q2
59	1	1	2	19.47	101	6.87	189	8	30	71.6	221.22	12.35	22.57	5	1	4	0	Q1
59	2	2	2	25.86	128	4.91	155	19	38	70.6	5.33	1.46	12.39	4	1	4	1	Q4
58	2	2	2	22.22	121	13.66	425	6	14	418.8	37.52	3.21	18.06	3	2	4	1	Q2
54	1	1	2	24.69	111	8.67	137	27	22	413.6	2.72	5.02	12	3	1	2	1	Q3
66	1	1	1	24.21	112	8.57	260	31	16	52.3	3.82	1.74	13.34	3	1	3	0	Q3
67	2	2	2	24.44	136	5.87	175	28	44	64.9	2.18	1.99	10.3	3	2	1	0	Q3
67	1	2	2	28.09	111	7.43	261	14	21	63.1	1.75	0.65	7.29	3	2	1	0	Q4
60	2	2	2	21.36	126	7.22	105	40	35	64.2	0.86	1.38	14.9	1	2	1	0	Q2
66	1	1	2	25.48	149	5.7	279	32	18	59.7	3.68	1.79	14.73	2	1	2	0	Q4
62	2	2	2	24.22	125	6.16	270	8	15	48.9	0.7	1.7	16.07	2	2	1	0	Q3
62	1	2	2	24.09	125	4.83	276	50	25	87.3	85.96	0.97	13.82	1	1	3	0	Q3
62	2	2	2	22.04	127	7.2	175	14	23	79.7	9.6	2.12	16.15	1	1	3	0	Q2
56	2	2	2	18.8	126	5.1	209	10	10	45.8	4.67	2.01	12.73	5	1	1	0	Q1
76	2	2	2	23.19	121	7.76	163	27	16	51.5	6.58	0.5	20.57	3	1	1	0	Q3
65	1	2	2	22.58	133	6.02	160	50	31	64.6	56.64	1.98	13.21	3	1	3	1	Q2
79	2	2	2	21.36	124	6.33	318	7	13	68.8	2.51	3.19	11.02	1	1	4	1	Q2
67	1	1	1	24.49	138	5.54	163	36	23	70.1	6.13	3.04	15.09	1	1	4	0	Q3
64	2	2	2	19.72	139	9.2	234	17	17	32.3	1000	2.68	16.11	4	1	4	1	Q1
81	2	2	2	28.04	123	7.23	200	6	10	55.4	12.54	4.88	13.51	4	1	4	1	Q4
74	2	2	2	22.35	142	9.1	228	20	20	39	11.18	4.4	17.66	5	1	4	0	Q2
65	2	2	2	21.88	117	6.86	171	14	13	58.8	10.6	1.82	15.22	1	1	4	1	Q2
63	2	2	1	21.58	98	5.41	266	13	13	58	42.61	5.44	15.77	1	1	4	0	Q2
67	2	2	2	22.89	115	5.9	269	115	269	5.9	3.74	1.19	9.76	1	1	4	1	Q3
77	1	1	1	26.73	142	9.39	287	15	20	61.4	4.56	8.06	24.04	3	1	4	1	Q4
74	1	2	2	22.53	99	8.45	245	27	58	51.9	17.52	17.5	39.43	4	1	4	1	Q2
69	1	1	1	23.28	107	6.17	279	12	18	91.3	2.47	5.64	11.65	1	1	4	0	Q3
52	1	1	1	25.95	148	6.4	346	16	17	57.7	11.27	20.81	16.26	3	1	4	1	Q4
70	2	2	2	22.59	128	10.98	258	33	23	50.2	82.78	6.21	13.91	3	1	4	1	Q2
70	2	2	2	23.03	127	7.86	233	24	15	70.1	2.94	1.61	15.42	1	1	1	0	Q3
77	1	1	1	15.1	142	7.53	370	17	17	65.8	177.1	10.07	11.79	3	1	3	1	Q1
63	2	1	2	22.09	96	5.64	315	10	11	37.1	629.2	3.51	10.44	3	1	4	1	Q2
68	1	1	1	23.88	90	7.15	207	13	21	43.4	2.43	2.07	16.95	4	1	4	0	Q3
54	2	2	2	23.81	113	11.79	375	6	11	40.2	3.17	5.03	21.46	2	1	4	1	Q3
83	1	1	1	23.73	113	7.5	246	30	32	86.9	7.92	6.8	19.79	5	1	4	0	Q3
56	2	2	2	28.89	108	10.72	304	33	26	58.3	2.76	5.03	18.57	2	2	1	0	Q4
67	2	2	2	22.32	124	5.45	327	13	21	45.7	3.82	3.29	13.13	4	1	2	0	Q2
65	1	1	1	24.54	116	5.59	232	26	22	55.4	1.52	1.1	10.67	3	2	1	0	Q3
82	1	1	1	24.13	135	4.4	156	9	19	88.4	86.83	3.17	12.76	1	2	1	0	Q3
61	1	2	2	28.84	110	5.41	185	18	19	64.7	2.15	1.36	10.38	4	1	3	0	Q4
69	1	2	2	22.77	138	5.95	247	16	11	50.9	3.95	3.18	16	4	3	4	0	Q2
61	2	2	2	18.22	111	6	226	12	12	54.7	4.51	1.39	13.53	5	2	1	0	Q1
69	2	2	2	22.66	91	9.8	177	22	30	84.8	2.07	2.4	12.25	4	3	1	0	Q2
66	2	2	2	17.94	119	7.75	192	10	15	57.1	142.43	2.54	13.42	3	3	1	0	Q1
75	2	2	2	22.77	123	5.61	161	16	20	53.5	3.83	3.65	11.61	2	3	1	0	Q2
50	2	2	2	25.71	128	5.73	159	37	29	49.8	0.41	2.08	10.77	2	1	4	1	Q4
74	1	2	1	24	136	8.44	250	29	22	49.9	61.43	19	14.38	1	1	4	1	Q3
72	1	2	2	22.28	129	8.07	323	31	25	53.3	425.7	7.58	13.78	2	1	4	0	Q2
61	1	1	1	22.32	100	8.87	263	14	32	81.1	3.45	30.98	21.43	4	1	4	0	Q2
56	1	1	2	25.4	147	8.34	199	21	20	46.5	22.92	3.21	9.2	3	1	4	1	Q4
81	1	1	2	24.38	151	6.51	150	15	4	96.3	10.3	4.88	11.67	3	1	4	1	Q3
61	1	1	1	18.49	119	5.86	245	13	17	88.6	149.9	6.75	15.53	2	1	4	0	Q1
52	1	2	2	23.31	151	6.52	278	19	24	64.5	18.96	6.29	11.17	4	1	4	0	Q3
57	1	2	2	28.06	114	6.26	133	23	21	112.9	4.6	3.64	13.23	5	1	1	0	Q4
67	1	1	1	20.58	118	13.13	247	15	14	63.9	38.46	0.76	30.62	1	1	3	0	Q1
70	1	1	2	22.49	121	7.3	220	63	44	55	0.78	1.44	9.84	2	1	4	1	Q2
66	2	2	2	16	90	4.02	153	23	29	46.5	2.99	6.59	10.82	1	1	4	1	Q1
49	1	1	1	22.43	149	7.3	240	41	30	91.8	1.88	28.9	17.52	2	1	4	1	Q2
60	2	2	2	13.78	93	4.32	108	22	22	130.6	1.57	7.12	10.3	2	1	4	1	Q1
50	1	1	2	24.09	156	8.41	216	60	77	97.6	2.82	1.23	9.15	4	1	4	1	Q3
79	2	1	2	16.03	124	8.17	292	8	13	52.5	2.2	8.56	14.65	2	1	2	1	Q1
61	2	2	2	22.89	128	6.5	268	10	15	42.3	1.88	0.85	10.54	6	1	4	1	Q3
59	2	2	2	27.34	137	5.12	108	26	41	69.4	1.89	1.03	14.29	4	1	4	0	Q4
65	2	2	2	21.78	104	5.28	68	14	29	86	3.28	12.89	29.86	4	1	4	1	Q2
63	1	1	1	23.59	104	5.97	183	7	17	85.6	20.48	1.81	10.18	3	1	4	1	Q3
49	2	2	2	22.91	129	6.11	285	20	20	43.4	2.42	2.41	12.77	1	1	4	1	Q3
41	2	2	2	24.98	130	4.33	73	23	16	60	32.17	0.74	18.46	1	1	4	1	Q4
72	1	2	2	23.25	153	8.3	177	14	17	79.2	27.9	11.36	6.76	3	1	4	1	Q3
53	2	2	2	19.53	148	7.66	205	38	24	56.8	90.75	2.43	11.51	2	1	4	1	Q1
52	1	2	1	20.05	136	3.86	199	81	51	88.7	11.1	17.14	11.59	2	1	4	1	Q1
75	1	1	2	21.26	127	4.77	124	23	33	79.3	0.64	4.47	11.85	1	1	4	1	Q2
46	2	2	2	23.42	110	7.41	316	13	11	45.5	19.7	6.84	8.72	1	1	4	1	Q3
50	1	1	1	24.77	144	5.52	118	16	21	90.2	2.06	2.33	11.09	4	1	4	1	Q4
59	1	1	1	23.14	166	7.87	180	31	26	99.3	7.87	6.16	20.45	4	1	4	1	Q3
64	1	1	2	18.83	94	8.94	270	34	28	58.5	214.1	3.21	20.79	3	1	4	1	Q1
71	1	1	1	20.94	119	5.94	275	18	17	106	14.36	57.7	19.07	1	1	4	1	Q1
66	1	1	2	22.86	129	10.77	465	7	16	66.4	16.46	4.33	13.77	2	1	4	1	Q3
68	2	2	2	19.91	126	4.35	162	8	16	57.2	2.45	1.22	29.18	3	1	4	1	Q1
55	1	1	1	19.53	137	7.27	292	9	16	56.4	34.84	6.3	13.68	4	1	4	1	Q1
56	2	2	2	20.55	113	5.97	243	7	13	50.6	10.95	1.24	14.09	1	1	4	1	Q1
64	1	1	1	27.76	124	4.05	191	22	22	64.6	16.47	6.92	25.31	5	1	4	1	Q4
71	2	1	1	21.21	127	4.87	187	11	20	62.8	19.14	1.02	15	4	1	4	1	Q2
75	2	2	2	18.9	125	6.3	140	14	22	80.3	16.87	1.41	13.16	3	1	4	1	Q1
51	1	2	2	25.82	125	6.18	162	21	23	60.6	6.02	7.72	18.13	3	1	4	0	Q4
55	1	1	1	19.57	143	4.89	158	42	27	64.3	1.18	1.19	12.62	3	1	1	0	Q1
55	1	2	1	22.04	123	7.03	275	14	21	57	0.85	2.06	16.28	2	3	1	0	Q2
58	2	1	2	24.03	121	7.36	287	20	19	56.7	0.59	5.88	10.3	3	1	4	1	Q3
66	2	2	2	26.45	142	8.54	183	29	21	53.6	4.32	2.37	20	1	1	4	1	Q4
67	1	1	2	28.96	148	7.3	195	23	22	83.3	10.94	2.67	8.83	4	1	4	0	Q4
65	1	1	1	19.53	120	6.6	203	45	31	73.8	138.4	7.1	16.28	2	1	2	0	Q1
62	2	2	2	24.97	134	5.68	235	13	16	62.6	2.89	2.22	11.93	2	1	4	1	Q4
50	2	2	2	21.64	126	6.25	297	13	17	60.7	1.94	4.79	9.01	3	2	2	0	Q2
83	1	1	1	23.15	128	7.54	236	9	16	77.6	49.86	12.61	19.13	3	1	4	1	Q3
57	2	2	2	21.63	116	3.56	189	13	21	60.1	1.96	1.86	15.74	5	1	4	1	Q2
54	1	1	1	25.56	119	7.22	461	12	16	56.2	148.9	1.56	10.6	1	1	4	0	Q4
74	1	2	2	20.76	110	4.63	183	46	29	78.8	1.57	1.25	10.92	2	1	4	0	Q1
56	1	1	2	28.73	138	9.78	362	11	11	82.7	14.04	3.57	18.05	5	1	4	1	Q4
71	2	2	2	22.85	133	6.47	279	15	16	58	1.05	1.87	11.5	4	1	1	1	Q2
56	1	1	2	19.03	114	7.01	211	13	14	58.3	25.98	15.98	9.96	2	1	4	1	Q1
84	2	2	2	18.26	132	8.59	235	8	15	55.1	246	7.89	24.04	3	1	4	1	Q1
68	2	2	2	23.14	118	6.36	213	15	21	69.3	1.2	1.08	7.47	2	1	4	1	Q3
69	2	2	2	17.78	114	6.43	214	14	16	55.1	19.25	2.22	13.67	1	1	4	0	Q1
76	2	2	2	20.27	119	8.29	196	21	32	99.3	72.06	11.22	22.91	1	1	4	1	Q1
65	1	1	1	25	113	6.17	270	25	26	51.2	6.98	1.78	12.74	3	1	4	1	Q4
63	1	1	2	21.91	118	7.34	166	27	23	62.3	13.51	12.04	11.12	3	1	4	1	Q2
58	1	1	2	24.03	131	13.01	238	26	30	45	13.31	32.79	40.04	2	1	4	0	Q3
60	1	1	2	24.24	153	4.93	87	58	60	58.5	2.05	0.89	8.92	5	1	4	1	Q3
48	1	1	2	26.03	134	6.22	252	15	15	68.7	43.05	25.03	11.18	4	1	4	1	Q4
66	1	1	2	21.26	134	8.42	106	7	10	80.8	3.71	3.56	16.02	4	1	4	0	Q2
45	1	1	1	26.57	128	7.83	182	66	46	68.3	1.33	1.51	11.73	2	1	4	1	Q4
58	1	1	2	22.86	115	9.05	149	23	32	51.1	1.86	17.73	34.48	4	1	3	0	Q3
79	2	2	2	19.15	103	8.8	247	9	27	83	12.97	100	16.75	4	1	4	1	Q1
64	2	2	2	20.93	119	4.63	113	9	18	43	227.6	2.74	13.5	1	1	4	1	Q1
66	1	2	2	22.66	140	7.71	245	28	20	42.2	11.27	9.16	49.28	2	1	4	0	Q2
62	1	1	1	19.56	114	6.18	236	22	23	50	9.91	3.07	16.26	1	1	4	1	Q1
47	2	2	2	25.96	91	8.04	342	17	17	63.3	0.87	1.58	10.1	1	1	3	0	Q4
53	2	2	2	24.97	122	3.94	111	38	33	32.1	2.36	1.7	14.74	2	1	3	1	Q4
63	1	1	2	25.28	114	6	194	16	18	68.2	8.68	6.17	10.89	4	1	4	1	Q4
70	1	1	1	18.03	113	6.77	139	18	22	70.1	2.89	3.24	8.35	3	1	4	1	Q1
69	1	1	1	20.7	143	8.93	344	17	26	63.4	16.04	4.73	24.05	4	1	4	0	Q1
65	1	1	2	16.61	139	7.8	210	23	27	66.5	5.44	1.35	12.01	4	1	4	1	Q1
66	2	2	2	24.97	111	5.46	280	12	21	54.6	0.72	11	13.39	2	1	4	0	Q4
71	1	1	1	26.67	113	8.56	433	12	15	60.4	2.12	7.51	19.63	3	1	4	0	Q4
63	1	1	1	24.69	141	6.62	217	25	22	44.5	2.49	2.06	15.81	4	1	4	0	Q3
57	1	1	2	23.44	136	8.72	275	11	20	73.4	192.3	19.65	18.79	1	1	4	1	Q3
70	1	1	1	21.36	145	10.64	364	11	15	36.6	5.25	9.57	21.72	4	1	4	0	Q2
70	2	2	2	20.45	129	9.37	198	10	36	53.9	27.03	74.87	84.56	3	1	4	1	Q1
73	2	2	2	26.67	120	6.71	156	16	34	98.8	1000	7.59	15.69	1	2	4	1	Q4
66	1	1	1	22.04	61	7.06	355	9	19	62.3	3.09	15.14	11.91	3	1	4	1	Q2
52	1	2	2	22.89	147	7.84	342	32	19	62.8	38.62	1.53	17.03	4	1	4	0	Q3
55	2	2	2	22.22	119	5.05	349	13	17	62.2	121.3	1.96	9.66	3	1	4	1	Q2
67	2	2	2	24.16	125	5.88	203	19	31	47.6	8.46	6.54	20.53	3	1	4	1	Q3
68	1	1	1	23.73	141	7.78	411	17	23	82.8	112.3	9.31	70.01	3	1	4	0	Q3
74	1	1	1	18.18	140	5.61	187	6	16	59.5	3.22	2.99	9.21	1	1	2	1	Q1
75	2	2	2	18.9	130	8.23	219	10	19	69.5	16.84	3.9	17.52	4	1	2	1	Q1
80	1	1	2	26.03	132	6.29	210	9	14	101.6	1000	11.47	24.95	1	1	4	0	Q4
53	2	2	2	24.44	114	5.08	173	13	13	46	17.02	1.9	12.07	4	1	4	1	Q3
66	1	1	1	22.86	145	8.34	283	21	19	63.8	4.96	5.86	13.17	3	1	4	0	Q3
77	2	2	2	20.03	94	6.73	370	11	13	54.4	23.64	5.36	19.98	5	1	4	1	Q1
68	1	1	1	20.69	131	4.93	171	22	34	85.8	2.36	2.26	18.44	2	1	4	0	Q1
80	1	1	1	22.31	151	5.9	267	13	22	71.8	0.3	6.72	12.89	1	1	4	0	Q2
73	2	2	2	15.82	137	4.31	388	15	13	30.5	47.16	3.05	12.28	3	1	4	1	Q1
68	2	2	2	20.44	123	6.8	269	16	17	63.9	3.4	2.62	11.23	4	1	4	1	Q1
69	2	2	2	24.98	101	6.91	346	15	30	45.4	2.24	2	15.7	2	1	4	0	Q4
27	1	1	2	22.86	165	6.97	175	10	26	78.3	495.4	42.58	122.3	3	1	4	1	Q3
48	1	1	1	23.03	165	6.15	227	48	27	76.2	7.16	2.59	14.35	1	1	4	1	Q3
72	1	2	2	23.44	134	8.31	300	10	18	77.9	7.32	8.87	19.93	5	1	2	0	Q3
68	1	1	1	21.93	101	6.22	167	19	20	58.5	0.72	5.65	46.47	1	1	4	0	Q2
54	1	1	2	17.3	119	8.61	379	11	10	53.4	5.69	40.58	35.85	3	1	4	0	Q1
52	2	2	2	22.94	122	7.94	324	22	15	55.2	1000	13.04	26.35	1	1	4	0	Q3
73	2	2	2	20.89	96	7.73	485	7	23	57.9	2.81	2.81	22.15	1	1	4	0	Q1
62	2	2	2	21.36	77	4.83	310	13	17	64.1	1.25	1.08	7.86	2	1	4	1	Q2
63	2	2	2	21.08	104	7.67	457	15	18	45.4	17.94	2.3	10.04	4	1	3	0	Q2
67	1	1	1	19.43	133	7.63	193	22	22	104.5	5.95	1.83	1.9	4	1	4	1	Q1
67	2	2	2	21.64	131	5.7	227	31	40	62.1	588	6.87	83.54	1	1	4	0	Q2
49	1	1	2	19.74	123	6.14	273	9	17	48.1	81.5	100	14.56	6	1	4	0	Q1
69	1	1	1	20	124	6.51	271	42	39	77.2	47.42	12.32	10.73	3	1	4	0	Q1
66	1	1	2	19.23	118	7.15	291	7	14	55.2	2.82	15.47	19.48	3	1	4	0	Q1
75	1	1	1	26.35	109	7.66	416	11	10	83.8	7.73	3.37	13.68	3	1	3	1	Q4
49	1	1	2	23.21	110	5.16	209	29	17	67.6	2.59	5.8	11.89	4	1	1	0	Q3
74	1	1	1	19.53	160	7.54	274	10	16	60.6	1.78	8.28	13.69	1	1	4	0	Q1
49	2	2	2	19.71	118	6.67	200	9	13	63.3	0.23	1.67	13.12	2	1	4	1	Q1
73	1	1	1	17.78	97	5.61	407	15	17	47.5	198.1	13.44	17.71	3	1	4	0	Q1
67	2	2	2	21.41	129	8.28	226	23	42	39.2	46.56	2.58	13.51	4	1	4	1	Q2
57	2	2	2	19.56	113	6.62	179	35	27	59.9	87.99	3.29	37.44	4	1	4	1	Q1
38	1	1	2	23.67	148	7.24	219	21	19	74.6	2.61	20.7	22.9	2	1	4	0	Q3
62	1	1	1	23.09	102	5.41	225	39	37	68.2	2.82	8.83	18.53	2	1	1	0	Q3
63	1	1	2	23.83	141	7.98	295	16	17	52.4	1.09	9.7	28.99	3	1	4	1	Q3
78	1	1	1	15.06	99	4.33	152	19	29	107.6	7.22	2.07	13.9	1	1	4	1	Q1
70	1	1	2	21.48	126	3.83	88	19	19	59.3	60.64	1.31	10.61	3	1	4	1	Q2
81	1	1	1	23.51	138	6.8	222	21	30	44.5	346.2	100	23.64	6	1	4	0	Q3
65	1	1	1	14.69	127	8.79	245	7	15	59.3	128.8	72.4	14.45	4	1	4	0	Q1
56	1	1	2	17.51	118	5.95	441	108	35	61.4	8.27	31.51	19.77	1	1	4	1	Q1
62	2	2	2	21.48	137	7.34	258	16	20	51.7	1.4	15.97	20.09	4	1	4	1	Q2
71	2	2	2	20.03	100	8.24	38	18	19	62.8	51.7	12.19	22.13	6	1	3	0	Q1
65	1	1	1	21.97	122	4.56	264	44	27	80	34.31	4.29	15.3	4	1	3	0	Q2
58	2	2	2	18.97	107	8.56	354	21	35	60.3	5.96	27.6	36.4	4	1	4	1	Q1
66	1	1	1	25.71	107	8.39	444	47	22	71	28.44	10.44	17.87	3	1	4	1	Q4
65	1	1	2	19.59	134	7.3	238	14	28	69.1	135.3	13.68	24.82	3	1	4	0	Q1
91	1	1	2	19.43	85	13.01	238	64	60	70	2.84	13.05	19.75	1	1	4	0	Q1
52	1	1	1	28.52	140	15.12	281	23	21	65.7	6.71	16.79	34.79	5	1	4	1	Q4
67	1	1	1	21.64	140	6.89	231	9	18	76.8	2.86	2.8	13.25	4	1	4	1	Q2
67	1	1	1	26.57	137	6.38	261	9	14	58.9	11.84	2.59	16.03	3	1	4	1	Q4
52	1	1	1	22.6	136	10.44	352	16	20	72.8	4.11	24.71	32.42	6	1	4	0	Q2
70	1	1	1	22.49	151	7.33	138	17	17	71.5	29.44	4.36	15.57	1	1	2	0	Q2
65	2	2	2	14.2	128	7.09	361	8	14	47	267.7	3.72	16.24	6	1	4	1	Q1
77	1	1	1	23.17	129	7.45	379	11	22	77.1	1.21	8.13	21.69	3	1	4	1	Q3
83	1	1	1	25.89	133	5.9	157	29	21	67.4	12.31	2.55	16.6	6	1	4	0	Q4
48	1	1	1	24.8	117	8.58	313	22	16	64.5	5.29	2.86	12.25	3	1	4	0	Q4
57	2	2	2	21.64	135	9.06	245	24	23	99.8	199.7	5.09	18.57	2	1	4	1	Q2
54	1	1	1	24.03	107	3.67	318	25	39	89	8.94	3.76	12.52	1	1	4	1	Q3
66	1	2	2	20.83	135	5.53	220	16	23	58.5	3.21	1.01	10.99	3	1	2	0	Q1
76	1	1	1	23.18	118	4.16	170	21	22	75.3	3.21	1.86	11.38	3	1	4	1	Q3
65	1	2	2	22.86	98	10.09	334	23	25	69.6	4.88	19.07	17.32	3	1	4	0	Q3
67	1	1	2	27.68	70	4.73	11	16	29	32.7	4.05	1.14	7.76	3	1	3	0	Q4
59	2	2	2	19.05	131	7.1	309	23	21	71	1.82	1.06	14.25	2	1	4	1	Q1
75	2	2	2	22.86	108	4.18	142	6	16	60.5	3.1	1.17	9.18	3	1	4	1	Q3
55	2	2	2	22.03	122	7.67	405	27	21	72.7	35.25	9.38	17.78	1	1	4	1	Q2
65	2	2	2	24.34	105	4	236	6	16	79.4	14.71	1.15	15.25	3	1	4	1	Q3
53	2	2	2	21.34	124	4.54	290	27	27	40.2	58.64	1.42	15.05	1	1	4	1	Q2
72	2	2	2	21.48	126	7.99	229	24	17	92.9	54.81	0.95	13.83	4	1	3	1	Q2
51	1	2	2	24.16	77	9	22	13	21	54.9	1000	11.55	23.31	2	1	4	1	Q3
64	2	2	2	19.98	127	6.33	236	18	20	59.6	28.99	6.43	18.68	1	1	4	1	Q1
66	2	2	2	22.72	141	7.34	276	8	8	50.1	43.83	4.27	15.33	3	1	3	1	Q2
76	1	1	2	23.59	136	6.96	174	9	16	73.7	5.4	9.55	9.25	1	1	4	0	Q3
